# Supplementary material for: Neuroimaging of decoding and language comprehension in young very low birth weight (VLBW) adolescents: Indications for compensatory mechanisms
Source: PLoS One. 2017 Oct 2;12(10):e0185571. doi: 10.1371/journal.pone.0185571 (PMC5624616; doi:10.1371/journal.pone.0185571)
Supplement: S1 Table — g = grams, n = number, SD = standard deviation, ms = milliseconds, mm3 = cubic millimeters. (XLS) [file pone.0185571.s001.xls]

## Sheet: Sheet1
Participant Number	Gender (0=female, 1=male)	Group (0=normal, 1=very low birth weight)	Gestational Age (weeks)	Age at fMRI session (weeks)	Birth Weight (g)	Maternal Education (1=Elementary, 2=Gymnasium, 3=University)	Semantic Correct (n, max score 20)	Semantic Incorrect (n, max score 20)	Semantic No Response (n, max score 20)	Orthographic Correct (n, max score 20)	Orthographic Incorrect (n, max score 20)	Orthographic No Response (n, max score 20)	Phonological Correct (n, max score 20)	Phonological Incorrect (n, max score 20)	Phonological No Response (n, max score 20)	Baseline Correct (n, max score 20)	Baseline Incorrect (n, max score 20)	Baseline No Response (n, max score 20)	Semantic Reaction Time Mean (ms)	Semantic Reaction Time SD (ms)	Orthographic Reaction Time Mean (ms)	Orthographic Reaction Time SD (ms)	Phonological Reaction Time Mean (ms)	Phonological Reaction Time SD (ms)	Baseline Reaction Time Mean (ms)	Baseline Reaction Time SD (ms)	WISC Vocabulary age 7 (max score 47)	WISC Block Design age 7 (max score 47)	WISC Vocabulary age 9 (max score 47)	WISC Block Design age 9 (max score 47)	WISC Vocabulary age 12 (max score 47)	WISC Block Design age 12 (max score 47)	Brain Partial Volume (mm3)	IntraCranial Volume (mm3)
1	1	0	281	155	3380	2	20	0	0	17	1	2	17	3	1	20	0	0	1558	363	1743	532	2983	767	1452	418	21	29	31	38	36	38	1543	1657
2	1	0	279	157	3580	2	19	0	1	19	1	0	16	4	0	20	0	0	1225	365	1468	574	1913	797	641	123	20	48	34	54	60	58	1353	1448
3	0	0	263	156	2960	2	20	0	0	18	2	0	18	2	0	20	0	0	1160	318	1467	518	2408	765	752	103	21	35	27	45	48	54	1264	1408
4	1	0	272	157	3295	3	20	0	0	19	1	0	13	7	0	19	1	0	1481	473	1943	790	2961	727	765	229	18	31	21	42	30	56	1366	1461
5	0	0	282	158	3495	2	20	0	0	18	2	0	15	3	2	19	0	1	1238	277	1688	737	2659	695	913	111	18	27	36	33	50	44	1282	1366
6	0	0	275	159	4745	3	20	0	0	18	2	0	18	2	0	20	0	0	1272	184	1531	454	2130	278	846	91	18	19	30	40	48	38	1320	1424
7	0	0	290	158	3500	2	20	0	0	19	1	0	19	0	1	20	5	0	1170	218	1292	184	2397	574	919	315	20	33	34	48	32	56	1326	1403
8	0	0	274	153	3260	3	20	0	0	20	0	0	18	2	0	20	0	0	1621	456	1858	660	2552	812	1054	279	19	33	26	53	62	46	1294	1383
9	1	0	282	150	4490	3	20	0	0	19	1	0	19	0	1	20	0	0	1315	388	1864	652	2295	705	1109	310	27	42	32	44	48	56	1541	1702
10	0	0	283	159	3460	3	20	0	0	17	3	0	16	4	0	20	0	0	1064	262	1468	563	2090	592	844	131	21	47	27	47	44	46	1296	1438
11	0	0	279	155	3325	3	19	1	0	19	1	0	18	1	1	19	0	1	1225	358	1480	610	2423	827	718	132	25	55	30	58	30	50	1352	1441
12	0	0	296	154	3640	3	20	0	0	19	1	0	17	3	0	20	0	0	1246	322	1598	402	2450	567	804	151	16	37	29	42	36	42	NaN	NaN
13	1	0	268	155	3140	3	20	0	0	19	1	0	19	1	0	19	1	0	1468	382	1586	559	2097	511	1186	284	25	46	32	43	46	50	1408	1491
14	0	1	182	166	555	3	20	0	0	18	1	1	19	1	0	20	0	0	1325	266	1748	708	2265	630	988	168	18	12	19	6	32	30	1015	1113
15	1	1	211	165	880	3	19	1	0	18	2	0	18	2	0	19	1	0	1480	347	1816	523	2110	557	845	174	20	18	28	24	44	22	1263	1350
16	0	1	199	168	1180	3	18	2	0	19	0	1	18	2	0	20	0	0	1148	421	1265	485	2006	616	1027	310	18	35	36	49	52	58	1292	1412
17	0	1	210	174	1416	1	17	1	2	11	3	6	13	12	5	20	0	0	2005	935	2659	738	2807	1419	1430	1014	16	10	15	22	26	22	1304	1484
18	1	1	216	165	1465	2	20	0	0	17	3	0	14	3	3	20	0	0	1807	1020	1712	556	3018	938	811	211	8	8	17	15	16	22	NaN	NaN
19	0	1	200	163	750	3	20	0	0	19	1	0	18	2	0	19	1	0	1083	253	1563	728	2396	564	745	150	19	35	27	40	30	46	1343	1480
20	0	1	188	169	615	3	20	0	0	18	2	0	16	3	1	20	0	0	1182	191	1601	564	2828	765	1056	182	25	22	29	33	46	30	1209	1272
21	0	1	186	166	645	3	20	0	0	19	1	0	14	3	3	20	0	0	1468	503	1683	651	2280	503	907	204	21	5	35	18	50	30	1130	1214
22	1	1	200	156	1315	1	17	2	1	17	3	0	11	9	0	20	0	0	2694	811	2146	750	3379	503	1167	467	15	13	12	35	14	30	1279	1420
23	1	1	220	156	1090	2	19	1	0	18	2	0	8	5	6	18	2	0	1829	776	2313	1019	3213	905	1547	749	14	14	23	24	28	22	1279	1480
24	1	1	230	157	1405	3	20	0	0	15	5	0	16	2	2	20	0	0	1341	365	1707	539	2510	575	903	318	20	25	23	43	44	58	1472	1666
25	0	1	200	146	835	3	20	0	0	20	0	0	16	0	4	20	0	0	1384	421	1776	636	2711	924	1217	206	21	16	31	33	46	38	1187	1357
26	1	1	225	159	1450	2	18	2	0	17	3	0	16	3	1	20	0	0	1568	656	1802	638	2506	807	1113	441	14	18	17	22	36	30	1350	1450
